# Supplementary material for: Nasopharyngeal microbiome composition associated with Streptococcus pneumoniae colonization suggests a protective role of Corynebacterium in young children
Source: PLoS One. 2021 Sep 16;16(9):e0257207. doi: 10.1371/journal.pone.0257207 (PMC8445455; doi:10.1371/journal.pone.0257207)
Supplement: S1 Table — (XLSX) [file pone.0257207.s003.xlsx]

## Sheet: sample_Spn_paper_rev
Sample	BarcodeSequence	LinkerPrimerSequence	ReversePrimer	DataSet	SVproneness	Age	HealthStat	Condition	Race	SmokeExposure	Atopy	PV	PCV13_Prevnar7	Abx_30	Oxacillin	Spn	HF	MC	colonization	SA	BreastFed	Feeding	URI	Gender	Daycare	Sibling
1	GGACTCCT+TATCCTCT	CCTACGGGNGGCWGCAG	GACTACHVGGGTATCTAATCC	three	NA	Age-six	Health	AOMfree	White	No	No	Y	Prev	na		Y	Y	N	yes	No	N	F	No	M	N	N
2	GCTCATGA+TATCCTCT	CCTACGGGNGGCWGCAG	GACTACHVGGGTATCTAATCC	three	NA	twelve	Health	AOMfree	White	No	No	Y	Prev	na	s	Y	Y	Y	yes	No	N	F	No	M	N	N
3	TAAGGCGA+GTAAGGAG	CCTACGGGNGGCWGCAG	GACTACHVGGGTATCTAATCC	three	NA	twelve	Health	AOMfree	White	No	No	Y	Prev	No		N	N	Y	yes	No	Y	B	No	F	N	N
4	TAAGGCGA+CGTCTAAT	CCTACGGGNGGCWGCAG	GACTACHVGGGTATCTAATCC	three	NA	Age-six	Health	AOMfree	White	No	No	Y	Prev	No		N	Y	N	yes	No	Y	B	No	F	N	N
5	AGGCAGAA+TCTCTCCG	CCTACGGGNGGCWGCAG	GACTACHVGGGTATCTAATCC	three	NA	Age-six	Health	AOMfree	White	No	na	Y	Prev	No		N	N	Y	yes	No	N	F	No	F	N	N
6	GTAGAGGA+TCTCTCCG	CCTACGGGNGGCWGCAG	GACTACHVGGGTATCTAATCC	three	NA	twelve	Health	AOMfree	White	No	na	Y	Prev	No	s	Y	N	N	yes	No	N	F	No	F	N	N
7	AAGAGGCA+CGTCTAAT	CCTACGGGNGGCWGCAG	GACTACHVGGGTATCTAATCC	three	NA	twelve	Health	AOMfree	White	No	na	Y	Prev	No	s	Y	N	N	yes	No	N	F	No	M	N	N
8	ATCTCAGG+TATCCTCT	CCTACGGGNGGCWGCAG	GACTACHVGGGTATCTAATCC	three	NA	Age-six	Health	AOMfree	White	No	na	Y	Prev	No		Y	N	N	yes	No	N	F	No	M	N	N
9	AGGCAGAA+AAGGAGTA	CCTACGGGNGGCWGCAG	GACTACHVGGGTATCTAATCC	three	NA	twelve	Health	AOMfree	White	No	na	Y	Prev	No		N	N	N	no	No	N	F	No	F	N	N
10	TAAGGCGA+GTAAGGAG	CCTACGGGNGGCWGCAG	GACTACHVGGGTATCTAATCC	three2	NA	Age-six	Health	AOMfree	White	No	na	Y	Prev	No		N	N	N	no	No	N	F	No	F	N	N
11	AGGCAGAA+AAGGAGTA	CCTACGGGNGGCWGCAG	GACTACHVGGGTATCTAATCC	three2	NA	Age-six	Health	AOMfree	Mixed	Yes	Yes	Y	Prev	No		N	N	N	no	No	Y	B	No	F	N	N
12	TCCTGAGC+TATCCTCT	CCTACGGGNGGCWGCAG	GACTACHVGGGTATCTAATCC	three2	NA	twelve	Health	AOMfree	Mixed	Yes	Yes	Y	Prev	No		N	N	N	no	No	Y	F	No	F	N	N
13	TCCTGAGC+AAGGAGTA	CCTACGGGNGGCWGCAG	GACTACHVGGGTATCTAATCC	three2	NA	Age-six	Health	sOP	White	Yes	No	Y	Prev	Yes		N	N	N	no	No	N	F	Yes	F	N	N
14	GGACTCCT+CGTCTAAT	CCTACGGGNGGCWGCAG	GACTACHVGGGTATCTAATCC	three2	NA	twelve	Health	sOP	White	Yes	No	Y	Prev	Yes		N	N	N	no	No	N	F	No	F	N	N
15	AGGCAGAA+CTAAGCCT	CCTACGGGNGGCWGCAG	GACTACHVGGGTATCTAATCC	three	NA	twelve	Health	AOMfree	White	No	No	Y	Prev	No		N	N	N	no	No	Y	NA	No	M	N	N
16	AGGCAGAA+CTAAGCCT	CCTACGGGNGGCWGCAG	GACTACHVGGGTATCTAATCC	three2	NA	Age-six	Health	sOP	White	No	No	Y	Prev	No		Y	N	N	yes	No	N	F	No	F	N	N
17	GCTCATGA+CTAAGCCT	CCTACGGGNGGCWGCAG	GACTACHVGGGTATCTAATCC	three	NA	twelve	Health	sOP	White	No	No	Y	Prev	na		N	N	N	no	No	N	NA	No	F	N	N
18	GGACTCCT+CTCTCTAT	CCTACGGGNGGCWGCAG	GACTACHVGGGTATCTAATCC	three2	NA	Age-six	Health	AOMfree	White	No	Yes	Y	Prev	No		N	N	Y	yes	No	Y	B	No	F	N	N
19	CTCTCTAC+CTCTCTAT	CCTACGGGNGGCWGCAG	GACTACHVGGGTATCTAATCC	three	NA	twelve	Health	AOMfree	White	No	Yes	Y	Prev	No		N	N	Y	yes	No	Y	NA	No	F	N	N
20	TAAGGCGA+GCGTAAGA	GTGCCAGCMGCCGCGGTAA	GGACTACHVGGGTWTCTAAT	two	NA	Age-six	Health	AOMfree	White	Yes	No	Y	Prev	No		N	N	N	no	No	N	F	No	M	N	N
21	TAAGGCGA+AGAGTAGA	GTGCCAGCMGCCGCGGTAA	GGACTACHVGGGTWTCTAAT	two	NA	Age-six	Health	AOMfree	White	No	Yes	Y	Prev	No		Y	N	Y	yes	No	Y	Both	No	M	N	Y
22	TAAGGCGA+GTAAGGAG	GTGCCAGCMGCCGCGGTAA	GGACTACHVGGGTWTCTAAT	two	NA	twelve	Health	AOMfree	White	No	Yes	Y	Prev	na		N	N	Y	yes	No	Y	NA	na	M	N	Y
23	TAAGGCGA+TCTCTCCG	CCTACGGGNGGCWGCAG	GACTACHVGGGTATCTAATCC	three2	NA	Age-six	Health	AOMfree	Black	No	No	Y	Prev	Yes		N	N	Y	yes	Yes	N	F	Yes	M	N	N
24	CGTACTAG+CTAAGCCT	CCTACGGGNGGCWGCAG	GACTACHVGGGTATCTAATCC	three2	NA	twelve	Health	AOMfree	Hispanic	No	No	Y	Prev	na		N	N	N	no	No	Y	NA	No	M	N	Y
25	TCCTGAGC+GTAAGGAG	CCTACGGGNGGCWGCAG	GACTACHVGGGTATCTAATCC	three2	NA	Age-six	Health	AOMfree	Hispanic	No	No	Y	Prev	No		N	N	N	no	No	Y	B	No	M	N	Y
26	GGACTCCT+CTAAGCCT	CCTACGGGNGGCWGCAG	GACTACHVGGGTATCTAATCC	three2	NA	Age-six	Health	AOMfree	White	No	Yes	Y	Prev	No		Y	N	Y	yes	No	Y	Both	No	M	N	N
27	TAAGGCGA+CGTCTAAT	CCTACGGGNGGCWGCAG	GACTACHVGGGTATCTAATCC	three2	NA	twelve	Health	AOMfree	White	No	Yes	Y	Prev	No		N	N	Y	yes	No	Y	NA	No	M	N	N
28	TAGGCATG+GTAAGGAG	CCTACGGGNGGCWGCAG	GACTACHVGGGTATCTAATCC	three	NA	twelve	Health	AOMfree	White	No	No	Y	Prev	Yes		N	Y	N	yes	No	Y	F	No	F	N	Y
29	GTAGAGGA+AAGGAGTA	CCTACGGGNGGCWGCAG	GACTACHVGGGTATCTAATCC	three	NA	Age-six	Health	AOMfree	White	No	No	Y	Prev	na		N	N	Y	yes	No	Y	Both	No	F	N	Y
30	CGTACTAG+CGTCTAAT	CCTACGGGNGGCWGCAG	GACTACHVGGGTATCTAATCC	three	NA	twelve	Health	AOMfree	White	No	No	Y	Prev	na	s	Y	N	N	yes	Yes	N	NA	Yes	M	N	N
31	CTCTCTAC+TATCCTCT	CCTACGGGNGGCWGCAG	GACTACHVGGGTATCTAATCC	three2	NA	Age-six	Health	AOMfree	White	No	No	Y	Prev	na		Y	Y	Y	yes	No	N	F	No	M	N	N
32	TAGGCATG+ACTGCATA	CCTACGGGNGGCWGCAG	GACTACHVGGGTATCTAATCC	three2	NA	Age-six	Health	sOP	White	No	No	Y	Prev	No		N	N	N	no	No	Y	B	No	M	N	N
33	TAGGCATG+CTAAGCCT	CCTACGGGNGGCWGCAG	GACTACHVGGGTATCTAATCC	three2	NA	twelve	Health	AOMfree	Black	Yes	No	Y	Prev	No		N	N	Y	yes	No	N	NA	No	F	na	N
34	CGTACTAG+CTCTCTAT	CCTACGGGNGGCWGCAG	GACTACHVGGGTATCTAATCC	three	NA	Age-six	Health	AOMfree	White	No	No	Y	Prev	No		Y	N	Y	yes	No	N	F	No	F	N	Y
35	ATCTCAGG+CTCTCTAT	CCTACGGGNGGCWGCAG	GACTACHVGGGTATCTAATCC	three	NA	twelve	Health	AOMfree	White	No	No	Y	Prev	No	s	Y	N	N	yes	No	N	NA	No	F	N	Y
36	CTCTCTAC+TCTCTCCG	CCTACGGGNGGCWGCAG	GACTACHVGGGTATCTAATCC	three2	NA	twelve	Health	AOMfree	Hispanic	Yes	No	Y	Prev	No	s	Y	N	Y	yes	No	N	F	No	M	N	N
37	TCCTGAGC+TATCCTCT	CCTACGGGNGGCWGCAG	GACTACHVGGGTATCTAATCC	three	NA	Age-six	Health	AOMfree	White	No	No	Y	mix	No		Y	N	Y	yes	No	N	F	No	M	N	N
38	CGTACTAG+TCTCTCCG	CCTACGGGNGGCWGCAG	GACTACHVGGGTATCTAATCC	three	NA	Age-six	Health	AOMfree	White	No	No	Y	mix	na		N	N	Y	yes	No	N	F	Yes	M	N	Y
39	CTCTCTAC+CGTCTAAT	CCTACGGGNGGCWGCAG	GACTACHVGGGTATCTAATCC	three	NA	twelve	Health	AOMfree	Black	Yes	No	Y	mix	No		N	N	N	no	No	N	NA	No	F	N	N
40	CGTACTAG+ACTGCATA	CCTACGGGNGGCWGCAG	GACTACHVGGGTATCTAATCC	three	NA	twelve	Health	AOMfree	Mixed	No	Yes	Y	mix	No		N	N	N	no	No	N	F	No	F	N	N
41	GGACTCCT+AAGGAGTA	CCTACGGGNGGCWGCAG	GACTACHVGGGTATCTAATCC	three	NA	Age-six	Health	AOMfree	Mixed	No	Yes	Y	mix	No		N	N	N	no	No	N	F	No	F	N	N
42	TCCTGAGC+CTAAGCCT	GTGCCAGCMGCCGCGGTAA	GGACTACHVGGGTWTCTAAT	two	NA	twelve	Health	AOMfree	White	No	No	Y	Prev	No		N	N	N	no	Yes	na	NA	No	F	Y	N
43	CGTACTAG+TATCCTCT	GTGCCAGCMGCCGCGGTAA	GGACTACHVGGGTWTCTAAT	two	NA	twelve	Health	AOMfree	White	No	No	Y	Prev	No	s	Y	N	Y	yes	No	N	F	No	F	Y	N
44	GGACTCCT+CTCTCTAT	GTGCCAGCMGCCGCGGTAA	GGACTACHVGGGTWTCTAAT	two	NA	Age-six	Health	AOMfree	White	No	Yes	Y	Prev	No		N	N	N	no	No	Y	B	No	M	N	N
45	CGTACTAG+GTAAGGAG	CCTACGGGNGGCWGCAG	GACTACHVGGGTATCTAATCC	three2	NA	twelve	Health	AOMfree	White	No	No	Y	PCV13	No		N	Y	N	yes	No	N	F	Yes	F	N	N
46	TAGGCATG+GTAAGGAG	CCTACGGGNGGCWGCAG	GACTACHVGGGTATCTAATCC	three2	NA	Age-six	Health	AOMfree	White	No	No	Y	PCV13	No		Y	N	N	yes	No	N	F	No	F	N	N
47	TAGGCATG+ACTGCATA	CCTACGGGNGGCWGCAG	GACTACHVGGGTATCTAATCC	three	NA	twelve	Health	AOMfree	Hispanic	No	No	Y	PCV13	No	r	Y	N	N	yes	No	N	NA	No	M	N	N
48	CTCTCTAC+GTAAGGAG	CCTACGGGNGGCWGCAG	GACTACHVGGGTATCTAATCC	three	NA	Age-six	Health	AOMfree	Hispanic	No	No	Y	PCV13	No		Y	N	N	yes	No	N	F	Yes	M	N	N
49	AAGAGGCA+TATCCTCT	CCTACGGGNGGCWGCAG	GACTACHVGGGTATCTAATCC	three	NA	twelve	Health	sOP	White	No	Yes	Y	PCV13	Yes	s	Y	N	Y	yes	No	N	F	Yes	F	Y	N
50	TCCTGAGC+CTCTCTAT	CCTACGGGNGGCWGCAG	GACTACHVGGGTATCTAATCC	three	NA	twelve	Health	sOP	White	No	No	Y	PCV13	na	r	Y	N	N	yes	No	Y	F	Yes	F	N	N
51	GTAGAGGA+ACTGCATA	CCTACGGGNGGCWGCAG	GACTACHVGGGTATCTAATCC	three	NA	Age-six	Health	sOP	White	No	No	Y	PCV13	na		Y	N	Y	yes	No	Y	Both	No	F	Y	N
52	CGAGGCTG+GTAAGGAG	CCTACGGGNGGCWGCAG	GACTACHVGGGTATCTAATCC	three	NA	twelve	Health	AOMfree	White	No	Yes	Y	PCV13	na		N	N	N	no	Yes	N	NA	Yes	M	N	N
53	AGGCAGAA+CTCTCTAT	CCTACGGGNGGCWGCAG	GACTACHVGGGTATCTAATCC	three	NA	twelve	Health	AOMfree	White	No	No	Y	PCV13	na	s	Y	N	N	yes	No	Y	F	No	M	N	N
54	TAGGCATG+CTCTCTAT	CCTACGGGNGGCWGCAG	GACTACHVGGGTATCTAATCC	three2	NA	Age-six	Health	AOMfree	White	No	No	Y	PCV13	No		N	Y	Y	yes	Yes	Y	Both	No	M	Y	N
55	CTCTCTAC+TATCCTCT	CCTACGGGNGGCWGCAG	GACTACHVGGGTATCTAATCC	three	NA	twelve	Health	AOMfree	White	No	No	Y	PCV13	na	r	Y	N	N	yes	No	Y	NA	Yes	F	N	N
56	AAGAGGCA+TCTCTCCG	CCTACGGGNGGCWGCAG	GACTACHVGGGTATCTAATCC	three	NA	Age-six	Health	AOMfree	White	No	No	Y	PCV13	No		Y	N	N	yes	No	Y	Both	No	M	N	N
57	ATCTCAGG+ACTGCATA	CCTACGGGNGGCWGCAG	GACTACHVGGGTATCTAATCC	three	NA	twelve	Health	AOMfree	White	No	No	Y	PCV13	na	s	Y	Y	N	yes	No	Y	NA	Yes	M	N	N
58	AGGCAGAA+CGTCTAAT	CCTACGGGNGGCWGCAG	GACTACHVGGGTATCTAATCC	three2	NA	twelve	Health	AOMfree	White	No	No	Y	PCV13	No		N	N	N	no	No	N	NA	No	M	N	N
59	TAAGGCGA+CTAAGCCT	CCTACGGGNGGCWGCAG	GACTACHVGGGTATCTAATCC	three2	NA	Age-six	Health	AOMfree	White	No	No	Y	PCV13	No		N	N	N	no	No	N	F	No	M	N	N
60	CGTACTAG+GTAAGGAG	GTGCCAGCMGCCGCGGTAA	GGACTACHVGGGTWTCTAAT	two	NA	Age-six	Health	AOMfree	White	No	No	Y	PCV13	na		Y	N	N	yes	No	Y	Both	No	F	N	N
61	CGTACTAG+ACTGCATA	GTGCCAGCMGCCGCGGTAA	GGACTACHVGGGTWTCTAAT	two	NA	twelve	Health	AOMfree	White	No	No	Y	PCV13	No	s	Y	N	N	yes	No	Y	NA	No	F	N	N
62	CGTACTAG+CTAAGCCT	GTGCCAGCMGCCGCGGTAA	GGACTACHVGGGTWTCTAAT	two	NA	Age-six	Health	AOMfree	Mixed	No	Yes	Y	PCV13	No		Y	N	Y	yes	No	Y	Both	No	F	N	N
63	AGGCAGAA+GCGTAAGA	GTGCCAGCMGCCGCGGTAA	GGACTACHVGGGTWTCTAAT	two	NA	twelve	Health	AOMfree	Mixed	No	Yes	Y	PCV13	No	s	Y	N	N	yes	No	Y	F	No	F	N	N
64	CAGAGAGG+CTAAGCCT	GTGCCAGCMGCCGCGGTAA	GGACTACHVGGGTWTCTAAT	two	NA	Age-six	Health	sOP	White	No	No	Y	PCV13	na		N	N	N	no	No	N	F	No	M	N	N
65	GCTACGCT+GCGTAAGA	GTGCCAGCMGCCGCGGTAA	GGACTACHVGGGTWTCTAAT	two	NA	twelve	Health	sOP	White	No	No	Y	PCV13	Yes	s	Y	N	N	yes	No	N	F	No	M	Y	N
66	GGACTCCT+GTAAGGAG	GTGCCAGCMGCCGCGGTAA	GGACTACHVGGGTWTCTAAT	two	NA	Age-six	Health	AOMfree	White	No	No	Y	PCV13	No		N	N	N	no	Yes	Y	Both	No	F	N	N
67	GGACTCCT+ACTGCATA	GTGCCAGCMGCCGCGGTAA	GGACTACHVGGGTWTCTAAT	two	NA	twelve	Health	AOMfree	White	No	No	Y	PCV13	na		N	N	N	no	Yes	Y	F	No	F	N	N
68	AAGAGGCA+CTAAGCCT	CCTACGGGNGGCWGCAG	GACTACHVGGGTATCTAATCC	three	NA	twelve	Health	sOP	White	No	No	Y	PCV13	No	s	Y	N	N	yes	No	N	NA	Yes	F	N	N
69	GCTCATGA+GTAAGGAG	CCTACGGGNGGCWGCAG	GACTACHVGGGTATCTAATCC	three	NA	Age-six	Health	sOP	White	No	No	Y	PCV13	Yes		N	Y	N	yes	Yes	N	F	Yes	F	N	N
70	GGACTCCT+CGTCTAAT	CCTACGGGNGGCWGCAG	GACTACHVGGGTATCTAATCC	three	NA	Age-six	Health	AOMfree	White	No	No	Y	PCV13	No		N	N	Y	yes	No	Y	Both	Yes	F	na	N
71	TAGGCATG+CTAAGCCT	CCTACGGGNGGCWGCAG	GACTACHVGGGTATCTAATCC	three	NA	twelve	Health	AOMfree	White	No	No	Y	PCV13	na		N	N	Y	yes	No	Y	NA	No	F	N	N
72	TAGGCATG+TCTCTCCG	CCTACGGGNGGCWGCAG	GACTACHVGGGTATCTAATCC	three2	NA	twelve	Health	AOMfree	White	No	No	Y	PCV13	na		N	N	N	no	No	Y	F	Yes	F	N	Y
73	GCTCATGA+CGTCTAAT	CCTACGGGNGGCWGCAG	GACTACHVGGGTATCTAATCC	three	NA	Age-six	Health	AOMfree	White	No	No	Y	PCV13	No		N	N	N	no	No	Y	B	Yes	F	N	Y
74	AGGCAGAA+ACTGCATA	CCTACGGGNGGCWGCAG	GACTACHVGGGTATCTAATCC	three	NA	Age-six	Health	AOMfree	White	No	No	Y	PCV13	No		N	N	N	no	Yes	N	F	No	M	N	N
75	GGACTCCT+ACTGCATA	CCTACGGGNGGCWGCAG	GACTACHVGGGTATCTAATCC	three2	NA	twelve	Health	AOMfree	White	No	No	Y	PCV13	Yes		N	N	N	no	No	N	NA	No	M	N	N
76	AGGCAGAA+TATCCTCT	CCTACGGGNGGCWGCAG	GACTACHVGGGTATCTAATCC	three	NA	Age-six	Health	AOMfree	White	No	Yes	Y	PCV13	Yes		N	N	N	no	No	Y	Both	No	F	N	N
77	GCTCATGA+CTCTCTAT	CCTACGGGNGGCWGCAG	GACTACHVGGGTATCTAATCC	three	NA	Age-six	Health	AOMfree	White	No	No	Y	PCV13	No		N	N	N	no	No	Y	Both	No	F	N	N
78	CTCTCTAC+AAGGAGTA	CCTACGGGNGGCWGCAG	GACTACHVGGGTATCTAATCC	three2	NA	Age-six	Health	AOMfree	White	Yes	Yes	Y	PCV13	No		N	N	N	no	No	N	F	No	M	N	N
79	TAAGGCGA+TATCCTCT	CCTACGGGNGGCWGCAG	GACTACHVGGGTATCTAATCC	three2	NA	Age-six	Health	AOMfree	White	No	na	Y	PCV13	No		N	N	N	no	No	N	F	No	F	N	N
80	CTCTCTAC+ACTGCATA	CCTACGGGNGGCWGCAG	GACTACHVGGGTATCTAATCC	three	NA	twelve	Health	AOMfree	White	No	na	Y	PCV13	No		N	N	N	no	No	N	F	No	F	N	N
81	AGGCAGAA+ACTGCATA	CCTACGGGNGGCWGCAG	GACTACHVGGGTATCTAATCC	three2	NA	Age-six	Health	sOP	White	No	No	Y	PCV13	No		N	N	N	no	Yes	N	F	No	M	N	N
82	GTAGAGGA+GTAAGGAG	CCTACGGGNGGCWGCAG	GACTACHVGGGTATCTAATCC	three	NA	twelve	Health	sOP	White	No	No	Y	PCV13	No		N	N	N	no	Yes	N	F	No	M	N	N
83	GCTACGCT+TATCCTCT	GTGCCAGCMGCCGCGGTAA	GGACTACHVGGGTWTCTAAT	two	NA	Age-six	Health	sOP	White	No	No	Y	PCV13	No		Y	N	Y	yes	No	N	F	No	M	Y	N
84	GGACTCCT+CTAAGCCT	GTGCCAGCMGCCGCGGTAA	GGACTACHVGGGTWTCTAAT	two	NA	Age-six	Health	AOMfree	White	No	Yes	Y	PCV13	na		N	N	N	no	No	Y	Both	No	F	N	N
85	CGTACTAG+TATCCTCT	CCTACGGGNGGCWGCAG	GACTACHVGGGTATCTAATCC	three	NA	Age-six	Health	AOMfree	White	Yes	No	Y	PCV13	na		N	N	N	no	No	N	F	No	F	N	N
86	GTAGAGGA+CTCTCTAT	CCTACGGGNGGCWGCAG	GACTACHVGGGTATCTAATCC	three	NA	twelve	Health	AOMfree	White	Yes	No	Y	PCV13	No		N	N	N	no	No	N	F	No	F	Y	N
87	GGACTCCT+AAGGAGTA	CCTACGGGNGGCWGCAG	GACTACHVGGGTATCTAATCC	three2	NA	twelve	Health	AOMfree	White	No	Yes	Y	PCV13	No		N	N	N	no	No	N	NA	No	M	N	N
88	TAGGCATG+TATCCTCT	CCTACGGGNGGCWGCAG	GACTACHVGGGTATCTAATCC	three2	NA	Age-six	Health	AOMfree	White	No	Yes	Y	PCV13	na		N	N	N	no	No	N	F	No	M	N	N
89	CGTACTAG+CTCTCTAT	CCTACGGGNGGCWGCAG	GACTACHVGGGTATCTAATCC	three2	NA	Age-six	Health	AOMfree	White	No	No	Y	PCV13	No		N	N	N	no	No	N	F	No	F	N	N
90	CGAGGCTG+TATCCTCT	CCTACGGGNGGCWGCAG	GACTACHVGGGTATCTAATCC	three	NA	twelve	Health	AOMfree	White	No	No	Y	PCV13	No		N	N	N	no	No	N	F	No	F	N	N
91	ATCTCAGG+GTAAGGAG	CCTACGGGNGGCWGCAG	GACTACHVGGGTATCTAATCC	three	NA	Age-six	Health	AOMfree	White	No	No	Y	PCV13	No		N	N	N	no	No	N	F	No	M	N	N
92	TCCTGAGC+CGTCTAAT	CCTACGGGNGGCWGCAG	GACTACHVGGGTATCTAATCC	three	NA	Age-six	Health	AOMfree	Hispanic	No	No	Y	PCV13	Yes		N	N	N	no	No	Y	B	No	M	N	N
93	CGAGGCTG+CTAAGCCT	CCTACGGGNGGCWGCAG	GACTACHVGGGTATCTAATCC	three	NA	twelve	Health	AOMfree	Hispanic	No	No	Y	PCV13	No		N	N	N	no	No	Y	NA	No	M	N	N
94	CTCTCTAC+AAGGAGTA	CCTACGGGNGGCWGCAG	GACTACHVGGGTATCTAATCC	three	NA	twelve	Health	AOMfree	White	No	Yes	Y	PCV13	No		N	N	N	no	Yes	Y	B	No	M	N	N
95	GCTCATGA+ACTGCATA	CCTACGGGNGGCWGCAG	GACTACHVGGGTATCTAATCC	three	NA	Age-six	Health	AOMfree	White	No	Yes	Y	PCV13	na		N	N	N	no	No	Y	B	No	M	N	N
96	GGACTCCT+TCTCTCCG	CCTACGGGNGGCWGCAG	GACTACHVGGGTATCTAATCC	three2	NA	twelve	Health	sOP	Black	No	Yes	Y	PCV13	Yes		N	N	Y	yes	No	Y	F	No	M	N	N
97	TAAGGCGA+ACTGCATA	CCTACGGGNGGCWGCAG	GACTACHVGGGTATCTAATCC	three2	NA	Age-six	Health	sOP	Black	No	Yes	Y	PCV13	No		N	N	Y	yes	No	Y	B	No	M	N	N
98	GCTACGCT+ACTGCATA	GTGCCAGCMGCCGCGGTAA	GGACTACHVGGGTWTCTAAT	two	NA	Age-six	Health	sOP	White	No	Yes	Y	PCV13	No		N	N	N	no	No	Y	Both	No	M	N	N
99	GCTACGCT+AAGGAGTA	GTGCCAGCMGCCGCGGTAA	GGACTACHVGGGTWTCTAAT	two	NA	twelve	Health	sOP	White	No	Yes	Y	PCV13	No		N	N	Y	yes	Yes	Y	NA	Yes	M	N	N
100	CGAGGCTG+GCGTAAGA	GTGCCAGCMGCCGCGGTAA	GGACTACHVGGGTWTCTAAT	two	NA	Age-six	Health	sOP	White	No	No	Y	PCV13	No		Y	N	Y	no	No	Y	B	Yes	M	Y	N
101	CGAGGCTG+CTCTCTAT	GTGCCAGCMGCCGCGGTAA	GGACTACHVGGGTWTCTAAT	two	NA	twelve	Health	sOP	White	No	No	Y	PCV13	Yes	s	Y	N	Y	yes	No	Y	F	Yes	M	Y	N
102	CGAGGCTG+AGAGTAGA	GTGCCAGCMGCCGCGGTAA	GGACTACHVGGGTWTCTAAT	two	NA	Age-six	Health	sOP	White	No	No	Y	PCV13	No		N	N	N	no	No	N	F	No	M	N	N
103	CGAGGCTG+GTAAGGAG	GTGCCAGCMGCCGCGGTAA	GGACTACHVGGGTWTCTAAT	two	NA	twelve	Health	sOP	White	No	No	Y	PCV13	Yes		N	Y	N	yes	No	N	NA	No	M	N	N
104	TAGGCATG+TATCCTCT	GTGCCAGCMGCCGCGGTAA	GGACTACHVGGGTWTCTAAT	two	NA	Age-six	Health	AOMfree	Other	No	Yes	Y	PCV13	No		N	N	N	no	No	Y	F	Yes	M	N	N
105	TAGGCATG+AGAGTAGA	GTGCCAGCMGCCGCGGTAA	GGACTACHVGGGTWTCTAAT	two	NA	twelve	Health	AOMfree	Other	No	Yes	Y	PCV13	No		N	N	N	no	Yes	Y	NA	No	M	N	N
106	TCCTGAGC+TCTCTCCG	CCTACGGGNGGCWGCAG	GACTACHVGGGTATCTAATCC	three	NA	Age-six	Health	sOP	White	No	Yes	Y	PCV13	Yes		Y	N	N	yes	No	N	F	Yes	M	Y	N
107	TAGGCATG+CGTCTAAT	CCTACGGGNGGCWGCAG	GACTACHVGGGTATCTAATCC	three2	NA	twelve	Health	sOP	White	No	Yes	Y	PCV13	Yes	s	Y	N	Y	yes	No	N	NA	No	M	Y	N
108	CTCTCTAC+CGTCTAAT	CCTACGGGNGGCWGCAG	GACTACHVGGGTATCTAATCC	three2	NA	Age-six	Health	AOMfree	Other	No	Yes	Y	PCV13	No		N	N	N	no	No	N	F	No	F	N	N
109	AGGCAGAA+GTAAGGAG	CCTACGGGNGGCWGCAG	GACTACHVGGGTATCTAATCC	three	NA	twelve	Health	sOP	White	No	No	Y	PCV13	Yes		Y	Y	N	yes	No	N	NA	Yes	M	Y	N
110	CTCTCTAC+GTAAGGAG	CCTACGGGNGGCWGCAG	GACTACHVGGGTATCTAATCC	three2	NA	Age-six	Health	sOP	White	No	No	Y	PCV13	No		Y	Y	N	yes	No	N	F	No	F	N	Y
111	GCTCATGA+AAGGAGTA	CCTACGGGNGGCWGCAG	GACTACHVGGGTATCTAATCC	three	NA	twelve	Health	sOP	White	No	No	Y	PCV13	Yes	r	Y	N	N	yes	No	N	F	No	F	N	Y
112	AGGCAGAA+CTCTCTAT	CCTACGGGNGGCWGCAG	GACTACHVGGGTATCTAATCC	three2	NA	Age-six	Health	sOP	White	No	No	Y	PCV13	No		Y	N	Y	yes	No	Y	Both	Yes	M	Y	N
113	TAGGCATG+AAGGAGTA	CCTACGGGNGGCWGCAG	GACTACHVGGGTATCTAATCC	three	NA	twelve	Health	sOP	White	No	No	Y	PCV13	na	s	Y	N	Y	yes	No	Y	Milk	No	M	Y	N
114	TAGGCATG+ACTGCATA	GTGCCAGCMGCCGCGGTAA	GGACTACHVGGGTWTCTAAT	two	NA	Age-six	Health	AOMfree	White	No	na	Y	PCV13	No		N	N	N	no	No	N	F	No	M	N	N
115	TAGGCATG+AAGGAGTA	GTGCCAGCMGCCGCGGTAA	GGACTACHVGGGTWTCTAAT	two	NA	twelve	Health	AOMfree	White	No	na	Y	PCV13	No		N	N	N	no	Yes	N	NA	No	M	N	N
116	AGGCAGAA+ACTGCATA	GTGCCAGCMGCCGCGGTAA	GGACTACHVGGGTWTCTAAT	two	NA	Age-six	Health	AOMfree	White	No	No	Y	PCV13	No		N	N	Y	yes	No	na	NA	No	F	N	N
117	AGGCAGAA+AAGGAGTA	GTGCCAGCMGCCGCGGTAA	GGACTACHVGGGTWTCTAAT	two	NA	twelve	Health	AOMfree	White	No	No	Y	PCV13	No	s	Y	N	N	yes	No	na	NA	No	F	N	N
118	CGAGGCTG+AAGGAGTA	GTGCCAGCMGCCGCGGTAA	GGACTACHVGGGTWTCTAAT	two	NA	Age-six	Health	sOP	White	No	na	Y	PCV13	Yes		N	N	Y	yes	No	Y	B	Yes	M	N	N
119	CTCTCTAC+CTCTCTAT	GTGCCAGCMGCCGCGGTAA	GGACTACHVGGGTWTCTAAT	two	NA	twelve	Health	AOMfree	White	No	No	Y	PCV13	No		N	N	N	no	No	Y	Both	No	F	N	N
120	TCCTGAGC+GCGTAAGA	GTGCCAGCMGCCGCGGTAA	GGACTACHVGGGTWTCTAAT	two	NA	Age-six	Health	AOMfree	Asian	No	Yes	Y	PCV13	No		Y	N	Y	yes	No	Y	B	Yes	M	na	N
121	TCCTGAGC+CTCTCTAT	GTGCCAGCMGCCGCGGTAA	GGACTACHVGGGTWTCTAAT	two	NA	twelve	Health	AOMfree	Asian	No	Yes	Y	PCV13	No		Y	N	N	yes	No	Y	NA	Yes	M	na	N
122	TCCTGAGC+AGAGTAGA	GTGCCAGCMGCCGCGGTAA	GGACTACHVGGGTWTCTAAT	two	NA	Age-six	Health	AOMfree	White	No	na	Y	PCV13	No		N	N	Y	yes	No	Y	F	No	F	N	N
123	TCCTGAGC+GTAAGGAG	GTGCCAGCMGCCGCGGTAA	GGACTACHVGGGTWTCTAAT	two	NA	twelve	Health	AOMfree	White	No	na	Y	PCV13	Yes		N	N	N	no	No	Y	NA	Yes	F	Y	N
124	AAGAGGCA+CTCTCTAT	GTGCCAGCMGCCGCGGTAA	GGACTACHVGGGTWTCTAAT	two	NA	Age-six	Health	sOP	White	No	No	Y	PCV13	No		Y	N	Y	yes	No	N	B	No	F	Y	N
125	TAAGGCGA+AAGGAGTA	CCTACGGGNGGCWGCAG	GACTACHVGGGTATCTAATCC	three2	NA	Age-six	Health	sOP	White	No	No	Y	PCV13	No		Y	N	Y	yes	No	N	F	No	F	Y	N
126	TAAGGCGA+CTAAGCCT	CCTACGGGNGGCWGCAG	GACTACHVGGGTATCTAATCC	three	NA	twelve	Health	sOP	White	No	No	Y	PCV13	Yes		N	N	N	no	No	N	Milk	Yes	F	Y	N
127	CTCTCTAC+AGAGTAGA	GTGCCAGCMGCCGCGGTAA	GGACTACHVGGGTWTCTAAT	two	NA	Age-six	Health	AOMfree	Black	Yes	No	Y	PCV13	No		N	N	N	no	No	Y	B	No	F	N	N
128	CTCTCTAC+GTAAGGAG	GTGCCAGCMGCCGCGGTAA	GGACTACHVGGGTWTCTAAT	two	NA	twelve	Health	AOMfree	Black	Yes	na	Y	PCV13	No		N	N	N	no	No	Y	NA	Yes	F	N	N
129	AAGAGGCA+ACTGCATA	GTGCCAGCMGCCGCGGTAA	GGACTACHVGGGTWTCTAAT	two	NA	twelve	Health	sOP	White	Yes	na	Y	PCV13	No	s	N	N	N	no	No	Y	NA	No	F	Y	N
130	AAGAGGCA+CTAAGCCT	GTGCCAGCMGCCGCGGTAA	GGACTACHVGGGTWTCTAAT	two	NA	Age-six	Health	sOP	White	No	No	Y	PCV13	No		N	N	N	no	No	N	F	No	M	N	Y
131	GTAGAGGA+GCGTAAGA	GTGCCAGCMGCCGCGGTAA	GGACTACHVGGGTWTCTAAT	two	NA	twelve	Health	sOP	White	No	No	Y	PCV13	No		N	N	N	no	No	N	F	No	M	N	Y
132	CTCTCTAC+AAGGAGTA	GTGCCAGCMGCCGCGGTAA	GGACTACHVGGGTWTCTAAT	two	NA	Age-six	Health	AOMfree	White	No	No	Y	PCV13	No		N	N	N	no	No	Y	B	No	F	N	N
133	CTCTCTAC+CTAAGCCT	GTGCCAGCMGCCGCGGTAA	GGACTACHVGGGTWTCTAAT	two	NA	twelve	Health	AOMfree	White	na	na	Y	PCV13	No		N	N	N	no	No	Y	NA	No	F	N	N
134	GTAGAGGA+TATCCTCT	GTGCCAGCMGCCGCGGTAA	GGACTACHVGGGTWTCTAAT	two	NA	Age-six	Health	sOP	White	No	No	Y	PCV13	No		Y	N	Y	yes	No	N	F	No	F	Y	N
135	CGTACTAG+TATCCTCT	CCTACGGGNGGCWGCAG	GACTACHVGGGTATCTAATCC	three2	NA	twelve	Health	sOP	White	No	No	Y	PCV13	No		N	N	N	no	No	Y	Milk	No	M	N	N
136	CTCTCTAC+CTAAGCCT	CCTACGGGNGGCWGCAG	GACTACHVGGGTATCTAATCC	three	NA	Age-six	Health	sOP	White	No	No	Y	PCV13	No		Y	N	N	yes	No	Y	Both	No	M	N	N
137	CGTACTAG+CTAAGCCT	CCTACGGGNGGCWGCAG	GACTACHVGGGTATCTAATCC	three	NA	twelve	Health	sOP	White	No	Yes	Y	PCV13	Yes	r	Y	N	N	yes	No	N	NA	No	M	Y	Y
138	GGACTCCT+CTAAGCCT	CCTACGGGNGGCWGCAG	GACTACHVGGGTATCTAATCC	three	NA	Age-six	Health	sOP	White	No	No	Y	PCV13	No		N	Y	Y	yes	No	N	F	No	M	Y	Y
139	CAGAGAGG+CTCTCTAT	GTGCCAGCMGCCGCGGTAA	GGACTACHVGGGTWTCTAAT	two	NA	Age-six	Health	AOMfree	White	No	No	Y	PCV13	No		N	N	N	no	No	Y	B	No	F	N	N
140	CAGAGAGG+TATCCTCT	GTGCCAGCMGCCGCGGTAA	GGACTACHVGGGTWTCTAAT	two	NA	twelve	Health	AOMfree	White	No	No	Y	PCV13	No		N	N	N	no	No	Y	B	No	F	N	N
141	GTAGAGGA+ACTGCATA	GTGCCAGCMGCCGCGGTAA	GGACTACHVGGGTWTCTAAT	two	NA	Age-six	Health	sOP	White	na	na	Y	PCV13	No		Y	N	Y	yes	No	N	F	No	M	Y	N
142	GTAGAGGA+AAGGAGTA	GTGCCAGCMGCCGCGGTAA	GGACTACHVGGGTWTCTAAT	two	NA	twelve	Health	sOP	White	na	na	Y	PCV13	No	s	Y	N	Y	yes	No	N	Milk	No	M	Y	N
143	CGTACTAG+CTAAGCCT	GTGCCAGCMGCCGCGGTAA	GGACTACHVGGGTWTCTAAT	one	High	twelve	Health	sOP	Other	No	Yes	Y	PCV13	na		N	Y	Y	yes	No	N	NA	No	M	Y	Y
144	AGGCAGAA+CTCTCTAT	GTGCCAGCMGCCGCGGTAA	GGACTACHVGGGTWTCTAAT	one	High	twelve	Health	AOMfree	White	No	No	Y	PCV13	Yes	r	Y	N	N	yes	No	Y	B	Yes	F	N	Y
145	TAAGGCGA+CTCTCTAT	GTGCCAGCMGCCGCGGTAA	GGACTACHVGGGTWTCTAAT	one	High	twelve	Health	sOP	White	No	Yes	Y	Prev	No	s	Y	N	Y	yes	No	na	NA	No	M	Y	N
146	AGGCAGAA+CTAAGCCT	GTGCCAGCMGCCGCGGTAA	GGACTACHVGGGTWTCTAAT	one	Low	twelve	Health	AOMfree	White	No	No	Y	Prev	No		N	N	N	no	No	N	NA	No	F	N	N
147	TCCTGAGC+CTCTCTAT	GTGCCAGCMGCCGCGGTAA	GGACTACHVGGGTWTCTAAT	one	Low	twelve	Health	AOMfree	White	No	No	Y	PCV13	na		N	N	Y	yes	No	N	F	No	F	N	N
148	TCCTGAGC+AGAGTAGA	GTGCCAGCMGCCGCGGTAA	GGACTACHVGGGTWTCTAAT	one	Low	twelve	Health	AOMfree	White	Yes	No	Y	PCV13	No		N	N	N	no	No	N	F	No	F	N	N
149	TCCTGAGC+ACTGCATA	GTGCCAGCMGCCGCGGTAA	GGACTACHVGGGTWTCTAAT	one	Low	twelve	Health	AOMfree	White	No	No	Y	PCV13	na		N	N	N	no	No	N	F	No	M	N	N
150	TCCTGAGC+CTAAGCCT	GTGCCAGCMGCCGCGGTAA	GGACTACHVGGGTWTCTAAT	one	Low	twelve	Health	AOMfree	White	No	Yes	Y	PCV13	No		N	N	N	no	No	Y	F	No	F	N	N
151	GGACTCCT+CTCTCTAT	GTGCCAGCMGCCGCGGTAA	GGACTACHVGGGTWTCTAAT	one	Low	twelve	Health	AOMfree	White	No	No	Y	PCV13	No		N	N	N	no	No	Y	B	No	M	N	Y
152	GGACTCCT+AGAGTAGA	GTGCCAGCMGCCGCGGTAA	GGACTACHVGGGTWTCTAAT	one	Low	twelve	Health	AOMfree	White	No	No	Y	PCV13	na		N	N	N	no	No	Y	F	No	F	N	N
153	GGACTCCT+ACTGCATA	GTGCCAGCMGCCGCGGTAA	GGACTACHVGGGTWTCTAAT	one	Low	twelve	Health	AOMfree	White	No	No	Y	PCV13	No		N	N	N	no	No	N	NA	No	M	N	N
154	GGACTCCT+CTAAGCCT	GTGCCAGCMGCCGCGGTAA	GGACTACHVGGGTWTCTAAT	one	Low	twelve	Health	AOMfree	White	No	No	Y	PCV13	No		N	N	Y	yes	No	N	NA	No	M	N	Y
155	TAGGCATG+CTCTCTAT	GTGCCAGCMGCCGCGGTAA	GGACTACHVGGGTWTCTAAT	one	Low	twelve	Health	AOMfree	White	No	No	Y	PCV13	No		N	N	N	no	No	Y	B	No	F	N	N
156	TAGGCATG+AGAGTAGA	GTGCCAGCMGCCGCGGTAA	GGACTACHVGGGTWTCTAAT	one	Low	twelve	Health	AOMfree	White	No	Yes	Y	PCV13	No		N	N	N	no	No	N	F	No	F	N	N
157	TAAGGCGA+CTAAGCCT	GTGCCAGCMGCCGCGGTAA	GGACTACHVGGGTWTCTAAT	one	High	twelve	Health	AOMfree	White	No	Yes	Y	Prev	No	s	N	N	N	no	No	N	F	No	F	N	Y
